# Supplementary material for: Mutant ACVR1 Arrests Glial Cell Differentiation to Drive Tumorigenesis in Pediatric Gliomas
Source: Cancer Cell. 2020 Mar 16;37(3):308–323.e12. doi: 10.1016/j.ccell.2020.02.002 (PMC7105820; doi:10.1016/j.ccell.2020.02.002)
Supplement: Table S1. Differentially Expressed Genes between Acvr1floxG328V/+;Olig2Cre/+ and Acvr1+/+;Olig2Cre/+ Brainstems, Related to Figure 3 — Ranked list of differentially expressed genes between the brainstems of postnatal day 7 Acvr1floxG328V/+;Olig2Cre/+ and Acvr1+/+;Olig2Cre/+ mice, with adjusted p value < 0.05. [file mmc2.xlsx]

## Sheet: Table S1
Table S1, related to Figure 3. Differentially expressed genes between Acvr1floxG328V/+; Olig2Cre/+ and Acvr1+/+; Olig2Cre/+ brainstems
Gene	Mean of Normalized counts	log2FoldChange (Acvr1floxG328V/+; Olig2Cre/+ over Acvr1+/+; Olig2Cre/+	Wald statistic	p value	Adjusted p value
Tmem255b	23.896	-2.57082	-5.79618	6.78e-09	1.23e-05
Opalin	45.8746	-2.10635	-5.71632	1.09e-08	1.61e-05
Josd2	34.1667	-1.97069	-4.41149	1.03e-05	0.002716
Gsn	2066.7	-1.50445	-6.11759	9.5e-10	2.33e-06
Kcng4	34.0543	-1.46168	-3.85231	0.000117	0.017084
Il12rb1	16.2056	-1.43351	-3.59332	0.000326	0.032612
Trf	4030	-1.42054	-5.47704	4.32e-08	4.91e-05
Gjb1	143.78	-1.41128	-4.40182	1.07e-05	0.002729
Pdlim2	137.391	-1.4069	-4.58386	4.56e-06	0.001819
Mag	3205.87	-1.39524	-5.06592	4.06e-07	0.0003
Cldn14	27.649	-1.35643	-3.77912	0.000157	0.020102
Tmco4	19.5495	-1.32886	-4.07104	4.68e-05	0.008737
Mobp	4173.78	-1.30713	-5.65353	1.57e-08	2.11e-05
Nkx6-2	30.3485	-1.26911	-3.43594	0.000591	0.043981
Hr	75.9924	-1.26907	-3.69346	0.000221	0.024715
Mbp	28060.9	-1.25074	-5.19735	2.02e-07	0.000182
Gamt	112.542	-1.20639	-3.54239	0.000397	0.037484
Gpd1	147.772	-1.19071	-4.76631	1.88e-06	0.000988
Tfeb	48.7203	-1.18797	-3.75559	0.000173	0.021252
Tesc	32.6388	-1.18746	-3.48576	0.000491	0.040859
Tmem63a	156.735	-1.17262	-3.8187	0.000134	0.01849
Cnp	9287.39	-1.17114	-6.39126	1.65e-10	6.07e-07
Erbb3	137.454	-1.16409	-3.79291	0.000149	0.019431
Plekhg3	183.333	-1.1591	-4.79387	1.64e-06	0.000928
Nipal4	285.939	-1.14304	-5.28526	1.26e-07	0.000123
Plxnb3	908.563	-1.13052	-4.97978	6.37e-07	0.000408
Pcolce	46.7192	-1.12714	-3.80456	0.000142	0.019071
Acaa1b	23.6167	-1.12668	-3.41322	0.000642	0.045299
Srpk3	44.4292	-1.12362	-3.45385	0.000553	0.042594
Cyp27a1	41.0027	-1.11816	-3.53704	0.000405	0.037551
Bmp4	114.839	-1.10973	-6.57229	4.95e-11	2.44e-07
Mog	1492.67	-1.09043	-5.14235	2.71e-07	0.000211
Kcne4	26.6173	-1.08648	-3.74856	0.000178	0.021324
Gjc2	172.518	-1.06862	-3.35926	0.000782	0.048709
Plekhf1	26.7355	-1.06444	-3.34115	0.000834	0.049984
Pllp	702.471	-1.05541	-4.46242	8.1e-06	0.002439
Gal3st1	275.685	-1.05297	-3.61892	0.000296	0.030296
Tmem125	201.415	-1.04249	-4.47553	7.62e-06	0.002396
Elovl1	318.189	-1.03665	-5.14214	2.72e-07	0.000211
Ldlrap1	89.2719	-1.0227	-3.80044	0.000144	0.019071
Adamtsl2	68.796	-0.97882	-4.47062	7.8e-06	0.002396
Slc45a3	102.223	-0.96011	-3.98106	6.86e-05	0.011544
Chi3l1	86.2966	-0.95825	-5.53759	3.07e-08	3.77e-05
Tmem119	54.6788	-0.94439	-3.4478	0.000565	0.042594
Adamts4	551.147	-0.92787	-6.08295	1.18e-09	2.49e-06
Csrp1	1367.1	-0.92295	-4.67022	3.01e-06	0.001345
Galnt6	85.117	-0.92139	-3.8853	0.000102	0.015224
Arc	131.263	-0.91802	-4.03152	5.54e-05	0.009846
Gltp	489.347	-0.9066	-4.04467	5.24e-05	0.009659
Zbtb7b	78.822	-0.88903	-3.49112	0.000481	0.040302
Lgi3	1231.93	-0.88483	-3.83164	0.000127	0.017709
Oxld1	33.4743	-0.8797	-3.42687	0.000611	0.044355
Fcgrt	130.496	-0.84016	-3.44735	0.000566	0.042594
Apod	1100.69	-0.83877	-3.95442	7.67e-05	0.012571
Casr	225.119	-0.83854	-4.66084	3.15e-06	0.001366
B9d1	73.1752	-0.83404	-3.53925	0.000401	0.037551
Bmf	165.601	-0.83025	-4.50573	6.61e-06	0.002268
Plekhh1	708.751	-0.82324	-4.20732	2.58e-05	0.005604
Pygm	202.719	-0.81943	-3.38772	0.000705	0.047242
Enpp6	1650.34	-0.81623	-4.55443	5.25e-06	0.001986
Plp1	54489.8	-0.81081	-3.40237	0.000668	0.046258
Rab33a	347.019	-0.81022	-4.67191	2.98e-06	0.001345
Thrsp	62.369	-0.80188	-4.17035	3.04e-05	0.006229
Arhgef10	465.089	-0.78815	-6.1878	6.1e-10	1.8e-06
Arpc1b	336.924	-0.78546	-4.60824	4.06e-06	0.001664
2810468N07Rik	322.287	-0.77706	-4.21371	2.51e-05	0.005529
Hsd17b2	36.8813	-0.76187	-3.4279	0.000608	0.044355
Rnf122	466.628	-0.76016	-5.19067	2.1e-07	0.000182
Nod1	70.1512	-0.75798	-3.51585	0.000438	0.038709
Tmem98	117.953	-0.75064	-4.90409	9.39e-07	0.000577
Sirt2	2415.12	-0.72287	-3.73493	0.000188	0.021892
Ldlr	561.659	-0.71079	-5.77873	7.53e-09	1.23e-05
Fa2h	368.931	-0.69589	-4.99901	5.76e-07	0.000405
Aatk	1627.98	-0.69206	-3.45505	0.00055	0.042594
Scn4b	643.624	-0.68752	-3.35105	0.000805	0.049727
Barx2	99.4183	-0.68731	-3.94405	8.01e-05	0.012983
Il17ra	97.7553	-0.68104	-4.17465	2.98e-05	0.006199
Ddr1	491.605	-0.6804	-3.71927	0.0002	0.022841
S100a6	196.53	-0.67384	-3.73193	0.00019	0.021892
Frmd8	336.837	-0.67031	-4.03788	5.39e-05	0.00982
Mcam	879.707	-0.66053	-4.44352	8.85e-06	0.002462
Gpr37	777.679	-0.65135	-4.48164	7.41e-06	0.002396
Neu4	308.014	-0.64672	-4.51236	6.41e-06	0.002268
Tmbim1	580.26	-0.64508	-4.24138	2.22e-05	0.00504
Tspan15	515.5	-0.63265	-4.88091	1.06e-06	0.000623
Carns1	104.166	-0.62545	-3.76877	0.000164	0.020503
Fn3k	180.333	-0.62401	-3.46355	0.000533	0.042286
Dexi	133.015	-0.60383	-3.53032	0.000415	0.037551
Zfp276	296.911	-0.59465	-3.3588	0.000783	0.048709
Eml1	1639.34	-0.58981	-4.22203	2.42e-05	0.00541
S100a1	385.465	-0.58719	-3.90846	9.29e-05	0.014419
Stx2	379.358	-0.58453	-3.74928	0.000177	0.021324
Mtfp1	380.732	-0.58452	-4.45267	8.48e-06	0.002452
Mif4gd	128.338	-0.5748	-3.98878	6.64e-05	0.011389
Scg5	4128.56	-0.57014	-4.13283	3.58e-05	0.007141
Itga9	338.785	-0.55795	-4.11427	3.88e-05	0.007505
Tmem2	1628.28	-0.55753	-4.57358	4.79e-06	0.001861
Nrip2	148.843	-0.55751	-3.38009	0.000725	0.047418
Cers2	1581.33	-0.55041	-3.87822	0.000105	0.015518
Depdc1b	80.1139	-0.54969	-3.49275	0.000478	0.040286
Map6d1	730.144	-0.5411	-4.15225	3.29e-05	0.006651
Gpr17	5572.68	-0.53488	-3.3483	0.000813	0.049727
Sema4d	1112.84	-0.52444	-4.19316	2.75e-05	0.005862
B3gnt9	135.332	-0.51407	-3.4767	0.000508	0.041132
Apln	429.452	-0.50235	-4.28264	1.85e-05	0.004256
Npc2	1229.21	-0.49304	-3.71464	0.000203	0.023084
Csad	267.615	-0.46376	-4.50817	6.54e-06	0.002268
Rasgef1b	1182.65	-0.46267	-3.44907	0.000563	0.042594
Bcas1	3050.32	-0.43186	-3.84079	0.000123	0.017559
Ptpn13	443.179	-0.43049	-3.46635	0.000528	0.042284
Sh3gl3	1288.26	-0.42163	-3.77795	0.000158	0.020102
Tef	1985.03	-0.42043	-3.46024	0.00054	0.042335
Mt1	350.24	-0.41782	-3.4794	0.000503	0.040944
Cd81	5427.68	-0.35331	-3.42552	0.000614	0.044358
Chn2	1295.31	-0.35116	-3.5711	0.000355	0.034041
Acss2	1104.18	-0.34581	-4.34717	1.38e-05	0.003334
Lima1	392.223	-0.31513	-3.44811	0.000565	0.042594
Epb4.1l2	3006.01	-0.30107	-3.98011	6.89e-05	0.011544
Acat2	2877.07	-0.29509	-3.65397	0.000258	0.028207
Tti2	552.95	-0.28205	-3.41325	0.000642	0.045299
Ccnd1	740.882	-0.27775	-3.34597	0.00082	0.049727
Srgap2	3245.66	0.257438	3.80364	0.000143	0.019071
Mecp2	4403.71	0.264493	3.78063	0.000156	0.020102
Ssh2	2045.51	0.269351	3.5762	0.000349	0.033603
8430427H17Rik	1228.5	0.286236	3.52363	0.000426	0.038049
Grin3a	5285.07	0.290211	4.47227	7.74e-06	0.002396
Gnal	5802.96	0.301435	3.62369	0.00029	0.030162
Cask	9145.75	0.301624	3.60899	0.000307	0.031202
Tanc2	5409.24	0.305609	4.45509	8.39e-06	0.002452
Erc1	4308.32	0.312076	3.49454	0.000475	0.040286
Aldh1l2	646.652	0.316864	3.92055	8.83e-05	0.01386
Map1b	107456	0.321217	4.03325	5.5e-05	0.009846
Nhs	1037.61	0.325863	3.43452	0.000594	0.04399
Sbf2	2527.97	0.326704	4.76783	1.86e-06	0.000988
Alg2	4786.49	0.329727	3.70871	0.000208	0.023451
Zfp704	5067.06	0.344536	4.11303	3.91e-05	0.007505
Mfap3	1357.92	0.354031	4.39521	1.11e-05	0.002766
Ankrd44	753.653	0.35539	3.42322	0.000619	0.044518
Whsc1l1	1882.05	0.356982	4.40313	1.07e-05	0.002729
Prkar2a	2037.39	0.35776	3.39851	0.000678	0.046258
Galc	447.641	0.362924	3.44897	0.000563	0.042594
Faxc	5414.56	0.366479	3.38362	0.000715	0.047362
Fam13b	3399.18	0.368567	3.5235	0.000426	0.038049
Ift52	493.775	0.371323	3.39945	0.000675	0.046258
Zcchc2	710.346	0.372593	3.84397	0.000121	0.017503
Cobl	946.686	0.3738	3.80632	0.000141	0.019071
Rnf24	727.223	0.38201	3.64406	0.000268	0.028888
Sobp	667.564	0.388942	3.48173	0.000498	0.040944
Ash1l	5030.6	0.390343	3.41836	0.00063	0.0451
Pabpc1	2547.26	0.391534	3.62084	0.000294	0.030282
Nol4	718.588	0.391968	3.42711	0.00061	0.044355
Epb4.1l5	704.836	0.397982	4.44575	8.76e-06	0.002462
Acvr1	421.838	0.400948	3.53063	0.000415	0.037551
Zkscan2	863.003	0.401346	4.52265	6.11e-06	0.002251
Pitpnb	606.956	0.405387	3.50298	0.00046	0.03991
Xkr4	2441.3	0.405462	3.3838	0.000715	0.047362
Zfhx4	2735.99	0.406887	3.63894	0.000274	0.029255
Gnaq	5740.9	0.407939	3.40033	0.000673	0.046258
Dock7	2054.73	0.411799	4.98806	6.1e-07	0.000408
Fam171b	3017.79	0.415066	3.62423	0.00029	0.030162
Grm3	3752.23	0.416807	3.88547	0.000102	0.015224
Pbx1	2993.37	0.417715	3.74031	0.000184	0.021858
Tead1	540.123	0.422869	3.39047	0.000698	0.047057
Pcdha7	341.471	0.425183	3.34502	0.000823	0.049727
Tox	217.662	0.426796	3.49525	0.000474	0.040286
Pdk1	1671.14	0.427055	3.39974	0.000674	0.046258
Ywhaz	23893.2	0.439806	3.34804	0.000814	0.049727
Xpr1	7116.7	0.440532	3.38314	0.000717	0.047362
Rfx4	355.658	0.443367	3.34825	0.000813	0.049727
Bach2	416.395	0.443375	3.63577	0.000277	0.029404
Efna5	644.404	0.444582	3.7355	0.000187	0.021892
Zfp57	721.232	0.449331	3.96438	7.36e-05	0.012193
Satb1	1286.98	0.452799	3.64738	0.000265	0.028727
Timp3	3132.29	0.452903	3.39605	0.000684	0.04646
Dab1	1521.08	0.453409	3.46232	0.000536	0.042286
Maml2	456.49	0.45365	3.69028	0.000224	0.024837
Syn3	1954.71	0.454363	3.99229	6.54e-05	0.011353
Whsc1	9732.99	0.460561	3.53244	0.000412	0.037551
Snhg11	16382.9	0.460619	3.522	0.000428	0.038049
Mpped2	702.74	0.464112	3.76113	0.000169	0.020962
Pdgfra	6838.55	0.468786	6.86719	6.55e-12	4.83e-08
Ptprz1	22048.9	0.469658	4.07981	4.51e-05	0.008521
Hnrnpul2	2572.88	0.476562	3.46198	0.000536	0.042286
Shc4	269.19	0.479085	3.79975	0.000145	0.019071
Nav1	6427.09	0.480869	4.41051	1.03e-05	0.002716
Ywhae	8704.26	0.48365	3.51076	0.000447	0.039223
Zfhx3	1055.27	0.487595	3.62908	0.000284	0.029961
Fchsd2	2378.98	0.490206	3.58058	0.000343	0.033482
Lrch3	1498.37	0.493609	4.72401	2.31e-06	0.001139
Asxl3	1362.84	0.49361	4.63741	3.53e-06	0.001487
Tex9	501.132	0.499183	3.37458	0.000739	0.047609
Gsk3b	7865.26	0.502223	3.92234	8.77e-05	0.01386
Samd8	3745.95	0.507501	3.59054	0.00033	0.032612
Fam98b	281.963	0.514196	3.36608	0.000762	0.048256
Gabra3	3143.15	0.515046	3.39004	0.000699	0.047057
Pclo	11577.2	0.519267	3.37488	0.000738	0.047609
Fam117b	3457.15	0.521037	3.41605	0.000635	0.045265
Zbtb37	633.076	0.528116	4.42169	9.79e-06	0.002674
4930506M07Rik	2699.11	0.530288	4.36218	1.29e-05	0.003165
Bex4	488.845	0.53316	3.74921	0.000177	0.021324
A230077H06Rik	365.054	0.533592	3.66432	0.000248	0.027293
Cntn4	1451.38	0.535972	3.36915	0.000754	0.048011
Cdh12	1530.33	0.569703	3.36085	0.000777	0.048709
Arhgef26	740.24	0.576722	3.89801	9.7e-05	0.014745
Taf15	335.322	0.588139	3.44774	0.000565	0.042594
BC052040	149.974	0.601854	4.29248	1.77e-05	0.004136
Wasf1	772.546	0.602291	4.67981	2.87e-06	0.001345
Mbtd1	887.39	0.603118	3.53314	0.000411	0.037551
B3gat2	1001.94	0.603261	3.55665	0.000376	0.035737
Rap2b	580.99	0.606611	3.37596	0.000736	0.047609
E130008D07Rik	181.473	0.609935	4.31129	1.62e-05	0.00386
Palm2	1964.68	0.613101	4.11224	3.92e-05	0.007505
Ncl	5260.15	0.623934	3.37931	0.000727	0.047418
Rimklb	5104.34	0.643179	3.50861	0.00045	0.039307
Foxp2	1216.25	0.650716	3.38208	0.000719	0.047362
St8sia2	700.861	0.65133	3.43943	0.000583	0.043638
Fnbp1l	4928.33	0.654264	3.73292	0.000189	0.021892
Cd24a	1594.59	0.665812	3.47471	0.000511	0.041211
Rfx7	2218.59	0.673789	3.83522	0.000125	0.017709
Vcan	4803.7	0.681809	3.58918	0.000332	0.032612
E130309F12Rik	1180.58	0.681996	3.8322	0.000127	0.017709
Hnrnpd	3971.26	0.700121	3.53105	0.000414	0.037551
Eya1	152.542	0.701339	3.77102	0.000163	0.020492
Ccdc112	266.123	0.703061	3.92729	8.59e-05	0.01377
Prkg1	879.661	0.71149	3.39992	0.000674	0.046258
Pcdha10	206.362	0.718583	4.49621	6.92e-06	0.002319
Scn9a	1446.2	0.720705	4.19057	2.78e-05	0.005862
Nsun7	83.4436	0.758532	3.40685	0.000657	0.04615
Scml2	178.171	0.761656	3.3402	0.000837	0.049984
Cbll1	457.117	0.76682	3.42926	0.000605	0.044355
Rgs20	172.952	0.78093	3.48444	0.000493	0.040859
Styk1	146.332	0.788273	3.36868	0.000755	0.048011
Gucy2f	204.251	0.805666	3.34113	0.000834	0.049984
Neurod1	239.566	0.82337	3.36395	0.000768	0.048424
Has2	129.622	0.829483	3.49523	0.000474	0.040286
Sox11	2011.37	0.864409	3.90169	9.55e-05	0.014674
Cybrd1	524.264	0.88302	7.38292	1.55e-13	2.28e-09
1700008J07Rik	39.855	0.883589	3.34504	0.000823	0.049727
Ascl1	41.4729	0.926964	3.57866	0.000345	0.033506
Cftr	84.1136	0.932485	3.47993	0.000502	0.040944
3632454L22Rik	140.795	0.938719	3.36871	0.000755	0.048011
Tfap2a	30.0375	0.991486	3.59002	0.000331	0.032612
Dcx	4063.4	1.00381	5.42654	5.75e-08	6.05e-05
Galnt3	50.894	1.13976	4.72361	2.32e-06	0.001139
Tnfsf13	28.1493	1.1778	3.60771	0.000309	0.031202
uc012hdk.1	971.542	1.44112	3.49397	0.000476	0.040286
