# Supplementary material for: Mutant ACVR1 Arrests Glial Cell Differentiation to Drive Tumorigenesis in Pediatric Gliomas
Source: Cancer Cell. 2020 Mar 16;37(3):308–323.e12. doi: 10.1016/j.ccell.2020.02.002 (PMC7105820; doi:10.1016/j.ccell.2020.02.002)
Supplement: Table S4. Oligonucleotides Used in this Study, Related to the STAR Methods [file mmc3.xlsx]

## Sheet: Sheet1
Table S4, related to STAR Methods. Oligonucleotides used in this study
Name	Species	Purpose	Sequence (5’-3’)
Acvr1_UCA_HpaI_F	mouse	Targeting vector – Acvr1 upstream homology arm (forward)	CGGTTAACGGGCCTACTGTATCTCAAGCT
Acvr1_UCA_KpnI_R	mouse	Targeting vector – Acvr1 upstream homology arm (reverse)	CGGGTACCGTTTCCACTGTAAGCGGCAT
Acvr1_KpnIloxP_F	mouse	Targeting vector – loxP-flanked region (forward)	CGTTAATTAAATAACTTCGTATAATGTATGCTATACGAAGTTATTGGAGGGTCATGTGCTGTTC
Acvr1_Flox_begin_R	mouse	Targeting vector – loxP-flanked region	CCATTTCATGGTAATGTGTGAT
Acvr1_minigene_F	mouse	Targeting vector – exon7-11 “minigene” (forward)	CCATGAAATGGGATCGTTGTA
Acvr1_3'UTR_NheI_R	mouse	Targeting vector – Acvr1 3’UTR (reverse)	GCGGCTAGCGTGGGAGAAACAAGCAGAGAAG
pSNOW_SA_NheI_F	-	Targeting vector – STOP cassette (forward)	GCGGCTAGCGGATCCGAAGGGCGCAGTAG
pSNOW_STOP_SalI_R	-	Targeting vector – STOP cassette (reverse)	GCGGTCGACGGATCCTCTAGTCGATCCAG
Acvr1_DCA_XmaI_F	mouse	Targeting vector – Acvr1 downstream homology arm (forward)	CGCCCGGGTGGAGGGTCATGTGCTGTTC
Acvr1_DCA_NotI_R	mouse	Targeting vector – Acvr1 downstream homology arm (reverse)	CGGCGGCCGCCCCTGTGGCACCAATTGAAA
Acvr1_G328V_sense	mouse	Targeting vector – Acvr1 G328V site-directed mutagenesis (sense)	ATATTTGGGACCCAAGTGAAGTCCGCCATTGCC
Acvr1_G328V_antisense	mouse	Targeting vector – Acvr1 G328V site-directed mutagenesis (antisense)	GGCAATGGCGGACTTCACTTGGGTCCCAAATAT
mACVR1_5’PCR_F	mouse	Mutant Acvr1 PCR screening (forward)	CATGTTAACCCTGGAGGCTGACTAGCATGG
Neo_PCR_R1	-	Mutant Acvr1 PCR screening (reverse)	CCCAAGCGGCCGGAGAACCTGCGTGCAATC
Neo_PCR_F1	-	Mutant Acvr1 PCR screening (forward)	GATCCCTAGACCGCGGCTAGAATCGATCC
mACVR1_3’PCR_R	mouse	Mutant Acvr1 PCR screening (reverse)	GGTGAGGAAATGAACTCCCTGTGCAATCTC
mAcvr1_geno_F	mouse	Mutant Acvr1 genotyping (forward)	CTCCTCCCTCTCCAGGTTTC
mAcvr1_geno_R	mouse	Mutant Acvr1 genotyping (reverse)	GGATGGTTTCATCGAGCACT
Hist1h3b_UCA_KpnI_F	mouse	Targeting vector – Hist1h3b upstream homology arm (forward)	CGGGTACCACTTCACCCCTGCTTTCTCA
Hist1h3b_UCA_XhoI_R	mouse	Targeting vector – Hist1h3b upstream homology arm (reverse)	CGCTCGAGAGGCAGTTTCCAGGACATGA
Hist1h3b_DCA_BamHI_F	mouse	Targeting vector – Hist1h3b downstream homology arm (forward)	CGGGATCCAAACCTACTTTAAATTTCTATGTTC
Hist1h3b_DCA_NotI_R	mouse	Targeting vector – Hist1h3b downstream homology arm (reverse)	CGCGCCGGCGTCTCTCAAAGAAGATGCACGA
Hist1h3b_K27M_sense	mouse	Targeting vector – Hist1h3b K27M site-directed mutagenesis (sense)	CGGGGCGCTCATGCGGGCGGC
Hist1h3b_K27M_antisense	mouse	Targeting vector – Hist1h3b K27M site-directed mutagenesis (antisense)	GCCGCCCGCATGAGCGCCCCG
mHist1h3b_5’PCR_F	mouse	Mutant Hist1h3b PCR screening (forward)	CACTAAGGCCGTCACCAAGTACACCAGCTC
Neo_PCR_R2	-	Mutant Hist1h3b PCR screening (reverse)	GCCCAGTCATAGCCGAATAGCCTCTCCACC
Neo_PCR_F2	-	Mutant Hist1h3b PCR screening (forward)	GGCTACCCGTGATATTGCTGAAGAGCTTGG
mHist1h3b_3’PCR_R	mouse	Mutant Hist1h3b PCR screening (reverse)	GGCACTTATGATAGAATCTGAGCCTGTGCAAGC
mHist1h3b_geno_F	mouse	Mutant Hist1h3b genotyping (forward)	TGCCTGTGTGTATCGGTTTG
mHist1h3b_geno_R	mouse	Mutant Hist1h3b genotyping (reverse)	TTGTCTCAAGCTTTGAAAACTCA
hAscl1_sg1_S	human	ASCL1 CRISPR sgRNA #1 (sense)	CACCGGCGCCGCCGCTCTCCATCT
hAscl1_ sg1_A	human	ASCL1 CRISPR sgRNA #1 (antisense)	AAACAGATGGAGAGCGGCGGCGCC
hAscl1_ sg2_S	human	ASCL1 CRISPR sgRNA #2 (sense)	CACCGCGTTTGCAGCGCATCAGTT
hAscl1_ sg2_A	human	ASCL1 CRISPR sgRNA #2 (antisense)	AAACAACTGATGCGCTGCAAACGC
hSox11_ sg1_S	human	SOX11 CRISPR sgRNA #1 (sense)	CACCGAGACTGGTGCAAGACGGCGT
hSox11_sg1_A	human	SOX11 CRISPR sgRNA #1 (antisense)	AAACACGCCGTCTTGCACCAGTCTC
hSox11_sg2_S	human	SOX11 CRISPR sgRNA #2 (sense)	CACCGACGCCGTCTTGCACCAGTCT
hSox11_sg2_A	human	SOX11 CRISPR sgRNA #2 (antisense)	AAACAGACTGGTGCAAGACGGCGTC
hAcvr1_sg1_S	human	ACVR1 CRISPR sgRNA #1 (sense)	CACCGACAGTGGTCCTCATTACCGC
hAcvr1_ sg1_A	human	ACVR1 CRISPR sgRNA #1 (antisense)	AAACGCGGTAATGAGGACCACTGTC
hAcvr1_sg2_S	human	ACVR1 CRISPR sgRNA #2 (sense)	CACCGCCATCGTTGATGCTCAGTG
hAcvr1_ sg2_A	human	ACVR1 CRISPR sgRNA #2 (antisense)	AAACCACTGAGCATCAACGATGGC
HsgCtrl_S	human	Control CRISPR sgRNA (sense)	CACCGCCTGCCCTAAACCCCGGAA
HsgCtrl_A	human	Control CRISPR sgRNA (antisense)	AAACTTCCGGGGTTTAGGGCAGGC
hASCL1_edit_F	human	Genomic DNA amplification to verify ASCL1 CRISPR editing (forward)	TTCCCTCTCTGTTCCTGCAC
hASCL1_edit_R	human	Genomic DNA amplification to verify ASCL1 CRISPR editing (reverse)	CCAGGTTGACCAACTTGACG
hSOX11_edit_F	human	Genomic DNA amplification to verify SOX11 CRISPR editing (forward)	AGAGCTTGGAAGCGGAGAG
hSOX11_edit_R	human	Genomic DNA amplification to verify SOX11 CRISPR editing (reverse)	GCTCTTCTCTGGGCTCTGG
Nhe1-Kozak-mAscl1_F	mouse	Cloning of mouse Ascl1 in pLEX306	GGCGCTAGCGCCGCCACCATGGAGAGCTCTGGCAAGATGG
EcoRV-mAscl1_R	mouse	Cloning of mouse Ascl1 in pLEX306 (STOP codon omitted, for cloning in-frame with V5 tag)	TAGGCGATATCGAACCAGTTGGTAAAGTCCAGC
mRpl19_F	mouse	Rpl19 qPCR (forward)	CGGGAATCCAAGAAGATTGA
mRpl19_R	mouse	Rpl19 qPCR (reverse)	TTCAGCTTGTGGATGTGCTC
mId1_F	mouse	Id1 qPCR (forward)	GAGTCTGAAGTCGGGACCAC
mId1_R	mouse	Id1 qPCR (reverse)	GATCGTCGGCTGGAACAC
mId2_F	mouse	Id2 qPCR (forward)	CCAGAGACCTGGACAGAACC
mId2_R	mouse	Id2 qPCR (reverse)	GCTCAGAAGGGAATTCAGATG
mId3_F	mouse	Id3 qPCR (forward)	ACTCAGCTTAGCCAGGTGGA
mId3_R	mouse	Id3 qPCR (reverse)	GTGGCAAAAGCTCCTCTTGT
mId1_prom1_F	mouse	Id1 promoter region 1 ChIP-qPCR (forward)	AGAATGCTCCAGCCCAGTTT
mId1_prom1_R	mouse	Id1 promoter region 1 ChIP-qPCR (reverse)	TGACGTCACCCATTCATAAAA
mId1_prom2_F	mouse	Id1 promoter region 2 ChIP-qPCR (forward)	CGGGTTTTATGAATGGGTGA
mId1_prom2_R	mouse	Id1 promoter region 2 ChIP-qPCR (reverse)	GTGTCAGCGTCTGAACAAGC
Hoxd8_prom1_F	mouse	Hoxd8 promoter region 1 ChIP-qPCR (forward)	AGGGCTGAGGTGAGAGGTG
Hoxd8_prom1_R	mouse	Hoxd8 promoter region 1 ChIP-qPCR (reverse)	CTCTGCAGGGAGACGAAAAG
Hoxd8_prom2_F	mouse	Hoxd8 promoter region 2 ChIP-qPCR (forward)	GGCAGAGGGTGTGTTCTCTT
Hoxd8_prom2_R	mouse	Hoxd8 promoter region 2 ChIP-qPCR (reverse)	CACGGGGGAGACGCTTAG
mCcna2_F	mouse	Ccna2 qPCR (forward)	CTTGTAGGCACGGCTGCTAT
mCcna2_R	mouse	Ccna2 qPCR (reverse)	GGTGCTCCATTCTCAGAACC
mCcne1_F	mouse	Ccne1 qPCR (forward)	ACTTTCTGCAGCGTCATCCT
mCcne1_R	mouse	Ccne1 qPCR (reverse)	TGTTGTGATGCCATGTAACG
mCdc25a_F	mouse	Cdc25a qPCR (forward)	TCCCTTTACACACAGGCAGA
mCdc25a_R	mouse	Cdc25a qPCR (reverse)	ATCCTCATCGGACAAAGTGG
mSox11_F	mouse	Sox11 qPCR (forward)	GCTGGAAGATGCTGAAGGAC
mSox11_R	mouse	Sox11 qPCR (reverse)	GTCGGGATAATCAGCCATGT
mAscl1_F	mouse	Ascl1 qPCR (forward)	TCTCCTGGGAATGGACTTTG
mAscl1_R	mouse	Ascl1 qPCR (reverse)	GGTTGGCTGTCTGGTTTGTT
mPdgfra_F	mouse	Pdgfra qPCR (forward)	CAACCACACTCAGACGGATG
mPdgfra_R	mouse	Pdgfra qPCR (reverse)	GGCAGAGTCATCCTCTTCCA
mMobp_F	mouse	Mobp qPCR (forward)	GAGGAGGACTGGATCTGCTG
mMobp_R	mouse	Mobp qPCR (reverse)	TCACTTCTTCCTTGGGGTTG
mTmem10_F	mouse	Tmem10 qPCR (forward)	GATGATGAGCCCGTAGAGGA
mTmem10_R	mouse	Tmem10 qPCR (reverse)	TGGGTTCATTTCATGTGTGG
mCnp1_F	mouse	Cnp1 qPCR (forward)	GCTGGTTCCTGACCAAAAAG
mCnp1_R	mouse	Cnp1 qPCR (reverse)	CCTTGGGTTCATCTCCAGAA
mMog_F	mouse	Mog qPCR (forward)	AAGAGGCAGCAATGGAGTTG
mMog_R	mouse	Mog qPCR (reverse)	GACCTGCAGGAGGATCGTAG
mBmp4_F	mouse	Bmp4 qPCR (forward)	AGGAGGAGGAGGAAGAGCAG
mBmp4_R	mouse	Bmp4 qPCR (reverse)	CCTGGGATGTTCTCCAGATG
mSox2_F	mouse	Sox2 qPCR (forward)	CACAACTCGGAGATCAGCAA
mSox2_R	mouse	Sox2 qPCR (reverse)	CTCCGGGAAGCGTGTACTTA
mFabp7_F	mouse	Fabp7 qPCR (forward)	GAAGTGGGATGGCAAAGAAA
mFabp7_R	mouse	Fabp7 qPCR (reverse)	ACAGCAACGATATCCCCAAA
mDcx_F	mouse	Dcx qPCR (forward)	TTGGAAGCATGGATGAACTG
mDcx_R	mouse	Dcx qPCR (reverse)	ACAGACCAGTTGGGGTTGAC
mNeurod1_F	mouse	Neurod1 qPCR (forward)	GCTCCAGGGTTATGAGATCG
mNeurod1_R	mouse	Neurod1 qPCR (reverse)	CCGCTCTCGCTGTATGATTT
mRbfox3_F	mouse	Rbfox3 qPCR (forward)	GCACAGACTCATCCTGAGCA
mRbfox3_R	mouse	Rbfox3 qPCR (reverse)	GGTGGAGTTGCTGGTTGTCT
mTubb3_F	mouse	Tubb3 qPCR (forward)	AACCAGATAGGGGCCAAGTT
mTubb3_R	mouse	Tubb3 qPCR (reverse)	GCAGGTCTGAGTCCCCTACA
mGfap_F	mouse	Gfap qPCR (forward)	GCACTCAATACGAGGCAGTG
mGfap_R	mouse	Gfap qPCR (reverse)	ACTCCAGATCGCAGGTCAAG
mNestin_F	mouse	Nestin qPCR (forward)	AGGCGCTGGAACAGAGATT
mNestin_R	mouse	Nestin qPCR (reverse)	TTCCAGGATCTGAGCGATCT
mOlig2_F	mouse	Olig2 qPCR (forward)	CACAGGAGGGACTGTGTCCT
mOlig2_R	mouse	Olig2 qPCR (reverse)	AGGAGGTGCTGGAGGAAGAT
hPDGFRA_F	human	PDGFRA qPCR (forward)	TGAGATCACCACTGATGTGGA
hPDGFRA_R	human	PDGFRA qPCR (reverse)	TCCTTAGCACGGATCAGCTT
hID1_F	human	ID1 qPCR (forward)	CCCTCAACGGCGAGATCAG
hID1_R	human	ID1 qPCR (reverse)	TCAGCGACACAAGATGCGAT
hID2_F	human	ID2 qPCR (forward)	ATTGTCAGCCTGCATCACCA
hID2_R	human	ID2 qPCR (reverse)	CCACACAGTGCTTTGCTGTC
hID3_F	human	ID3 qPCR (forward)	AGCGCGTCATCGACTACATT
hID3_R	human	ID3 qPCR (reverse)	TGACAAGTTCCGGAGTGAGC
hACVR1coding_F	human	ACVR1 cDNA amplification (forward)	ATGGTAGATGGAGTGATGATTCTT
hACVR1coding_R	human	ACVR1 cDNA amplification (reverse)	TCAACAGTCAGTTTTCAATTTGTC
hACVR1ex8_F	human	ACVR1 exon8 amplification from genomic DNA (forward)	GACATCAAGACACTCCAGTACCC
hACVR1ex8_R	human	ACVR1 exon8 amplification from genomic DNA (reverse)	TCTGCTATGCAACACTGTCCA
hACVR1ex8_seq	human	ACVR1 exon8 sequencing	ATTATCATGAAATGGGATCGTT
Nhe1KOZmAscl1F	mouse	To amplify the full Ascl1 coding sequence, with the addition Nhe1 site and Kozak sequence upstream of the ATG	GGCGCTAGCGCCGCCACCATGGAGAGCTCTGGCAAGATGG
EcoRVmAscl1R	mouse	To amplify the full Ascl1 coding sequence without the STOP codon, and with the addition of an EcoRV site.	TAGGCGATATCGAACCAGTTGGTAAAGTCCAGC
